# Supplementary material for: Diatom-Derived Polyunsaturated Aldehydes Are Unlikely to Influence the Microbiota Composition of Laboratory-Cultured Diatoms
Source: Life (Basel). 2020 Mar 24;10(3):29. doi: 10.3390/life10030029 (PMC7151586; doi:10.3390/life10030029)
Supplement: Supplementary file 1 [file life-10-00029-s001.zip]

Archive with 1 entries (1 files):
- life-705266-SI.docx
